# Supplementary material for: Transition from Oncologist- to Therapist-Led MRI-Guided Ultra-Hypofractionated Adaptive Prostate Radiation Therapy: Evaluation of Early Clinical Outcomes
Source: Curr Oncol. 2026 Jul 3;33(7):398. doi: 10.3390/curroncol33070398 (PMC13408532; doi:10.3390/curroncol33070398)
Supplement: Supplementary file 1 [file curroncol-33-00398-s001.zip]

Archive with 1 entries (1 files):
- curroncol-4336653-supplementary.pdf
